# Supplementary material for: Physical Interaction between Embryonic Stem Cell-Expressed Ras (ERas) and Arginase-1 in Quiescent Hepatic Stellate Cells
Source: Cells. 2022 Feb 1;11(3):508. doi: 10.3390/cells11030508 (PMC8834437; doi:10.3390/cells11030508)
Supplement: Supplementary file 1 [file cells-11-00508-s001.zip]

Archive with 1 entries (1 files):
- cells-1519927-supplementary.pdf
